# Supplementary material for: Effects of Prehabilitation Concurrent Exercise on Functional Capacity in Colorectal Cancer Patients: A Systematic Review and Meta-Analysis
Source: Healthcare (Basel). 2025 May 12;13(10):1119. doi: 10.3390/healthcare13101119 (PMC12110785; doi:10.3390/healthcare13101119)
Supplement: Supplementary file 1 [file healthcare-13-01119-s001.zip]

Archive with 6 entries (6 files):
- Supplementary File 1.pdf
- Supplementary file 2.pdf
- Supplementary file 3.pdf
- Supplementary file 4.png
- Supplementary file 5.png
- Supplementary File 6.pdf
